# Supplementary material for: Design and Experimental Investigation of a Multi-Level Heartbeat Sound Feedback-Based Neurofeedback System: Neural Mechanisms
Source: Sensors (Basel). 2026 May 18;26(10):3187. doi: 10.3390/s26103187 (PMC13210765; doi:10.3390/s26103187)
Supplement: Supplementary file 1 [file sensors-26-03187-s001.zip]

Archive with 20 entries (19 files):
- Supplementary/
- Supplementary/Figure_S1_DataQuality.png
- Supplementary/Figure_S2_Outlier.png
- Supplementary/Figure_S3_TaskFC.png
- Supplementary/Figure_S4_Behavioral.png
- Supplementary/Figure_S5_RestingEO.png
- Supplementary/Figure_S6_RegulationScores.png
- Supplementary/Figure_S7_MiniQ.png
- Supplementary/Table_S10_Responder.xlsx
- Supplementary/Table_S11_Questionnaire.xlsx
- Supplementary/Table_S12_Impact of window overlap.xlsx
- Supplementary/Table_S1_PowerAnalysis.xlsx
- Supplementary/Table_S2_ResponderAgreement.xlsx
- Supplementary/Table_S3_Outlier.xlsx
- Supplementary/Table_S4_Cluster.xlsx
- Supplementary/Table_S5_ROI.xlsx
- Supplementary/Table_S6_TaskFC.xlsx
- Supplementary/Table_S7_Behavioral.xlsx
- Supplementary/Table_S8_RestingPower.xlsx
- Supplementary/Table_S9_RestingFC.xlsx
