# Supplementary material for: Design and Experimental Investigation of a Multi-Level Heartbeat Sound Feedback-Based Neurofeedback System: Neural Mechanisms
Source: Sensors (Basel). 2026 May 18;26(10):3187. doi: 10.3390/s26103187 (PMC13210765; doi:10.3390/s26103187)
Supplement: Supplementary file 1 [file sensors-26-03187-s001.zip › Supplementary/Table_S10_Responder.xlsx]

## Sheet: Baseline_FC
Measure	Resp_M	NonR_M	p	ES
SMR_Baseline_FC_EO_Theta	0.101881	0.119165	0.702258	-0.168163
SMR_Baseline_FC_EO_SMR	0.0878527	0.112694	0.567439	-0.25213
SMR_Baseline_FC_EC_Theta	0.10021	0.0866006	0.698777	0.170237
SMR_Baseline_FC_EC_SMR	0.100852	0.111442	0.710765	-0.16311
Theta_Baseline_FC_EO_Theta	0.140771	0.0706725	0.109889	0.725481
Theta_Baseline_FC_EO_SMR	0.124722	0.0704792	0.204354	0.568955
Theta_Baseline_FC_EC_Theta	0.113572	0.0612504	0.126057	0.69229
Theta_Baseline_FC_EC_SMR	0.113223	0.0982787	0.600087	0.231009

## Sheet: Change_FC
Measure	Resp_M	NonR_M	p	ES
SMR_Change_FC_EO_Theta	-0.0151438	-0.044834	0.542128	0.278947
SMR_Change_FC_EO_SMR	-0.0222985	-0.0406815	0.713777	0.167304
SMR_Change_FC_EC_Theta	-0.02496	-0.0127908	0.612948	-0.231121
SMR_Change_FC_EC_SMR	-0.0127331	-0.019856	0.729914	0.157443
Theta_Change_FC_EO_Theta	-0.0561718	-0.00332578	0.263188	-0.508449
Theta_Change_FC_EO_SMR	-0.0558103	-0.00416937	0.287227	-0.482825
Theta_Change_FC_EC_Theta	-0.0294695	-0.00136953	0.226329	-0.551381
Theta_Change_FC_EC_SMR	-0.0291401	-0.00114585	0.156101	-0.651227

## Sheet: Task_FC
Measure	Resp_M	NonR_M	p	ES
SMR_Task_No_Sound_FB_Theta	0.179801	0.138722	0.140711	0.665164
SMR_Task_No_Sound_FB_SMR	0.134619	0.14585	0.611744	-0.223606
SMR_Task_SMR_FB_Theta	0.15164	0.111681	0.0537339	0.888822
SMR_Task_SMR_FB_SMR	0.128086	0.125225	0.905737	0.0520043
SMR_Task_Theta_FB_Theta	0.166425	0.114693	0.0563009	0.878579
SMR_Task_Theta_FB_SMR	0.147655	0.119929	0.236024	0.529768
Theta_Task_No_Sound_FB_Theta	0.166841	0.139185	0.328764	0.434082
Theta_Task_No_Sound_FB_SMR	0.133788	0.152043	0.406778	-0.367474
Theta_Task_SMR_FB_Theta	0.120567	0.138805	0.396629	-0.375629
Theta_Task_SMR_FB_SMR	0.135563	0.113153	0.34834	0.416442
Theta_Task_Theta_FB_Theta	0.140865	0.128622	0.66547	0.190301
Theta_Task_Theta_FB_SMR	0.141797	0.116069	0.272739	0.489062
