# Supplementary material for: Design and Experimental Investigation of a Multi-Level Heartbeat Sound Feedback-Based Neurofeedback System: Neural Mechanisms
Source: Sensors (Basel). 2026 May 18;26(10):3187. doi: 10.3390/s26103187 (PMC13210765; doi:10.3390/s26103187)
Supplement: Supplementary file 1 [file sensors-26-03187-s001.zip › Supplementary/Table_S11_Questionnaire.xlsx]

## Sheet: MiniQ
Q	Cond_Z	Cond_p	Cond_r	SMR_Block	SMR_p	Th_Block	Th_p
Feedback Helpfulness	Z=-1.487	0.13709	0.316969	chi2(3)=1.804	0.613989	chi2(3)=4.518	0.210664
Perceived Difficulty	Z=-0.769	0.441618	0.16405	chi2(3)=13.415	0.00381976	chi2(3)=10.232	0.0166952
Heartbeat Synchrony	Z=-0.175	0.860839	0.0373754	chi2(3)=1.568	0.666626	chi2(3)=3.083	0.378954
Feedback Understanding	Z=0.114	0.909104	0.024341	chi2(3)=7.449	0.0588719	chi2(3)=2.755	0.430944

## Sheet: ModeQ
Q	SMR_MdnIQR	Th_MdnIQR	Z	p	r
Relaxation Help	4.0[3.0-5.0]	5.0[4.0-5.0]	Z=-1.429	0.152953	0.304702
Focus Help	4.0[3.0-6.0]	5.0[4.0-6.0]	Z=-1.066	0.286422	0.227273
Understanding Change	6.0[4.0-7.0]	6.0[5.0-6.0]	Z=-0.144	0.88553	0.030693
Difficulty Fit	6.0[4.0-6.0]	5.0[4.0-6.0]	Z=0.577	0.564199	0.122935
Acceptance	5.0[4.0-6.0]	6.0[4.0-6.0]	Z=0.441	0.659298	0.0939965
Stability Help	5.0[3.0-5.0]	5.0[4.0-6.0]	Z=-1.109	0.267584	0.236364

## Sheet: Preference
Q	n_SMR	n_Theta	n_NoPref	Binom_p
More Helpful	5	11	6	0.210114
Ideal State	6	12	4	0.237885
Daily Preference	6	9	7	0.607239
