# Supplementary material for: Design and Experimental Investigation of a Multi-Level Heartbeat Sound Feedback-Based Neurofeedback System: Neural Mechanisms
Source: Sensors (Basel). 2026 May 18;26(10):3187. doi: 10.3390/s26103187 (PMC13210765; doi:10.3390/s26103187)
Supplement: Supplementary file 1 [file sensors-26-03187-s001.zip › Supplementary/Table_S12_Impact of window overlap.xlsx]

## Sheet: Sheet1
Subject	Condition	B1_Ovlp	B1_Non	B2_Ovlp	B2_Non	B3_Ovlp	B3_Non	B4_Ovlp	B4_Non	Total_Ovlp	Total_Non	Diff	Agreement
Sub01	SMR_FB	100	100	100	80	90	70	60	10	87.5	65	22.5	72.5
Sub02	SMR_FB	100	100	70	70	20	10	10	10	50	47.5	2.5	97.5
Sub03	SMR_FB	100	100	90	80	40	10	20	30	62.5	55	7.49999999999999	87.5
Sub04	SMR_FB	100	100	100	100	80	80	20	10	75	72.5	2.5	92.5
Sub05	SMR_FB	40	50	10	10	30	20	30	20	27.5	25	2.5	92.5
Sub06	SMR_FB	100	100	100	100	100	90	30	10	82.5	75	7.5	92.5
Sub07	SMR_FB	100	100	100	100	100	100	80	70	95	92.5	2.5	97.5
Sub08	SMR_FB	100	100	90	90	50	40	70	60	77.5	72.5	5	95
Sub09	SMR_FB	100	100	100	90	60	50	30	40	72.5	70	2.5	87.5
Sub10	SMR_FB	100	100	100	100	50	30	70	60	80	72.5	7.5	92.5
Sub11	SMR_FB	100	100	100	100	70	60	30	30	75	72.5	2.5	97.5
Sub12	SMR_FB	100	100	100	100	90	90	40	30	82.5	80	2.5	92.5
Sub13	SMR_FB	100	100	100	100	60	50	80	40	85	72.5	12.5	82.5
Sub14	SMR_FB	100	100	100	100	100	100	90	90	97.5	97.5	0	100
Sub15	SMR_FB	100	100	100	100	90	90	80	70	92.5	90	2.5	92.5
Sub16	SMR_FB	100	100	100	100	80	70	70	60	87.5	82.5	5	95
Sub17	SMR_FB	100	100	100	100	90	90	60	30	87.5	80	7.5	92.5
Sub18	SMR_FB	100	100	80	70	10	20	70	30	65	55	9.99999999999999	80
Sub19	SMR_FB	100	100	90	70	20	10	NaN	NaN	70.9677419354839	58.0645161290323	12.9032258064516	87.0967741935484
Sub20	SMR_FB	100	100	100	100	70	70	40	10	77.5	70	7.5	92.5
Sub21	SMR_FB	100	100	90	70	40	0	30	20	65	47.5	17.5	82.5
Sub22	SMR_FB	100	100	100	100	100	100	50	50	87.5	87.5	0	100
Sub01	Theta_FB	100	100	100	100	60	50	50	50	77.5	75	2.5	87.5
Sub02	Theta_FB	100	100	100	100	40	20	50	10	72.5	57.5	15	85
Sub03	Theta_FB	100	100	100	100	90	90	30	20	80	77.5	2.5	97.5
Sub04	Theta_FB	100	100	80	70	40	20	NaN	NaN	66.6666666666667	55.5555555555556	11.1111111111111	88.8888888888889
Sub05	Theta_FB	100	100	90	90	10	10	50	50	62.5	62.5	0	100
Sub06	Theta_FB	100	100	90	90	80	70	20	20	72.5	70	2.5	97.5
Sub07	Theta_FB	100	100	100	100	70	70	0	0	67.5	67.5	0	95
Sub08	Theta_FB	100	100	100	100	90	70	0	0	72.5	67.5	5	95
Sub09	Theta_FB	100	100	100	100	80	80	40	0	80	70	10	90
Sub10	Theta_FB	90	90	100	100	70	40	0	0	65	57.5	7.50000000000001	92.5
Sub11	Theta_FB	100	100	100	100	90	90	80	50	92.5	85	7.5	92.5
Sub12	Theta_FB	100	100	100	90	90	80	0	0	72.5	67.5	5	95
Sub13	Theta_FB	100	100	100	100	80	80	0	0	70	70	0	100
Sub14	Theta_FB	100	100	100	100	80	80	0	0	70	70	0	100
Sub15	Theta_FB	100	100	70	60	40	30	70	60	70	62.5	7.5	92.5
Sub16	Theta_FB	100	100	90	90	70	50	0	0	65	60	5	95
Sub17	Theta_FB	100	100	100	100	100	100	20	10	80	77.5	2.5	97.5
Sub18	Theta_FB	100	100	100	100	40	20	NaN	NaN	71.4285714285714	62.8571428571429	8.57142857142858	91.4285714285714
Sub19	Theta_FB	100	100	90	90	60	30	60	30	77.5	62.5	15	80
Sub20	Theta_FB	100	100	80	80	80	80	NaN	NaN	68.4210526315789	68.4210526315789	0	100
Sub21	Theta_FB	90	90	100	100	60	60	80	80	82.5	82.5	0	100
Sub22	Theta_FB	100	100	100	100	100	100	10	20	77.5	80	-2.5	97.5
Note: Participants with <40 valid trials post-artifact rejection were omitted, leaving Block 4 data missing (blank). For the Theta condition in Block 1, all differences were zero; hence, paired tests were not applicable and p-values are denoted as '—'.
