# Supplementary material for: Design and Experimental Investigation of a Multi-Level Heartbeat Sound Feedback-Based Neurofeedback System: Neural Mechanisms
Source: Sensors (Basel). 2026 May 18;26(10):3187. doi: 10.3390/s26103187 (PMC13210765; doi:10.3390/s26103187)
Supplement: Supplementary file 1 [file sensors-26-03187-s001.zip › Supplementary/Table_S1_PowerAnalysis.xlsx]

## Sheet: Paired
Cohens_d	Power_N21	Power_N22
0.2	0.140851	0.145754
0.3	0.258141	0.269159
0.4	0.415003	0.432722
0.5	0.58728	0.609185
0.6	0.743983	0.765375
0.7	0.862257	0.878986
0.8	0.936377	0.946939
1	0.991649	0.99391
1.2	0.999443	0.999659
