# Supplementary material for: Design and Experimental Investigation of a Multi-Level Heartbeat Sound Feedback-Based Neurofeedback System: Neural Mechanisms
Source: Sensors (Basel). 2026 May 18;26(10):3187. doi: 10.3390/s26103187 (PMC13210765; doi:10.3390/s26103187)
Supplement: Supplementary file 1 [file sensors-26-03187-s001.zip › Supplementary/Table_S2_ResponderAgreement.xlsx]

## Sheet: Agreement
Definition	Value	Details
SMR Responders (SE)	9	[1;6;10;11;18;19;20;21;22]
Theta Responders (SE)	13	[1;3;5;6;8;11;12;13;16;17;18;21;22]
