# Supplementary material for: Design and Experimental Investigation of a Multi-Level Heartbeat Sound Feedback-Based Neurofeedback System: Neural Mechanisms
Source: Sensors (Basel). 2026 May 18;26(10):3187. doi: 10.3390/s26103187 (PMC13210765; doi:10.3390/s26103187)
Supplement: Supplementary file 1 [file sensors-26-03187-s001.zip › Supplementary/Table_S3_Outlier.xlsx]

## Sheet: Sensitivity
Test_Name	Test_Type	Orig_p	Orig_d	Orig_Sig	Trim_p	Trim_d	Wins_p	Wins_d	Changed	Direction
Task SMR_Key_Area SMR_FB vs No_Sound	paired	0.852292	0.0401889	n.s.	0.116256	-0.358277	0.839552	-0.0437046	FALSE	stable
Task SMR_Key_Area Theta_FB vs No_Sound	paired	0.130481	-0.335534	n.s.	0.130481	-0.335534	0.130481	-0.335534	FALSE	stable
Task SMR_Key_Area SMR_FB vs Theta_FB	paired	0.375087	0.193212	n.s.	0.912235	-0.024358	0.426477	0.1729	FALSE	stable
Task Theta_Frontal SMR_FB vs No_Sound	paired	0.705634	-0.081637	n.s.	0.0491044	-0.484099	0.372959	-0.194091	TRUE	ns_to_sig
Task Theta_Frontal Theta_FB vs No_Sound	paired	0.149594	-0.318897	n.s.	0.149594	-0.318897	0.149594	-0.318897	FALSE	stable
Task Theta_Frontal SMR_FB vs Theta_FB	paired	0.647687	0.0988449	n.s.	0.131243	-0.34341	0.896617	0.0280398	FALSE	stable
TaskFC Theta SMR_FB vs No_Sound	paired	0.0455939	-0.453115	*	0.0455939	-0.453115	0.0455939	-0.453115	FALSE	stable
TaskFC Theta Theta_FB vs No_Sound	paired	0.121754	-0.343813	n.s.	0.121754	-0.343813	0.121754	-0.343813	FALSE	stable
TaskFC Theta SMR_FB vs Theta_FB	paired	0.576236	-0.121041	n.s.	0.524131	-0.145112	0.682457	-0.0884471	FALSE	stable
TaskFC SMR SMR_FB vs No_Sound	paired	0.166667	-0.30545	n.s.	0.00904778	-0.630715	0.0961622	-0.371366	TRUE	ns_to_sig
TaskFC SMR Theta_FB vs No_Sound	paired	0.422867	-0.174274	n.s.	0.0708756	-0.416322	0.333374	-0.2111	FALSE	stable
TaskFC SMR SMR_FB vs Theta_FB	paired	0.419182	-0.175685	n.s.	0.419182	-0.175685	0.419182	-0.175685	FALSE	stable
Responder SMR No_Sound_FB TaskFC Theta	independent	0.140711	0.665164	n.s.	0.140711	0.665164	0.140711	0.665164	FALSE	stable
Responder SMR No_Sound_FB TaskFC SMR	independent	0.611744	-0.223606	n.s.	0.243974	-0.540316	0.611744	-0.223606	FALSE	stable
Responder SMR SMR_FB TaskFC Theta	independent	0.0537339	0.888822	n.s.	0.0897459	0.803428	0.0533209	0.890511	FALSE	stable
Responder SMR SMR_FB TaskFC SMR	independent	0.905737	0.0520043	n.s.	0.351129	-0.429541	0.905737	0.0520043	FALSE	stable
Responder SMR Theta_FB TaskFC Theta	independent	0.0563009	0.878579	n.s.	0.0717799	0.856848	0.0562919	0.878614	FALSE	stable
Responder SMR Theta_FB TaskFC SMR	independent	0.236024	0.529768	n.s.	0.661389	0.199938	0.236024	0.529768	FALSE	stable
Responder Theta No_Sound_FB TaskFC Theta	independent	0.328764	0.434082	n.s.	0.328764	0.434082	0.328764	0.434082	FALSE	stable
Responder Theta No_Sound_FB TaskFC SMR	independent	0.406778	-0.367474	n.s.	0.145493	-0.66935	0.382921	-0.386863	FALSE	stable
Responder Theta SMR_FB TaskFC Theta	independent	0.396629	-0.375629	n.s.	0.923488	-0.0444549	0.396629	-0.375629	FALSE	stable
Responder Theta SMR_FB TaskFC SMR	independent	0.34834	0.416442	n.s.	0.604532	0.23223	0.351742	0.413446	FALSE	stable
Responder Theta Theta_FB TaskFC Theta	independent	0.66547	0.190301	n.s.	0.554777	-0.265128	0.733635	0.149638	FALSE	stable
Responder Theta Theta_FB TaskFC SMR	independent	0.272739	0.489062	n.s.	0.469987	0.32509	0.272719	0.489082	FALSE	stable
Behavioral Hit Mean SMR vs No_Sound	paired	0.210917	-0.275128	n.s.	0.210917	-0.275128	0.210917	-0.275128	FALSE	stable
Behavioral Hit Mean Theta vs No_Sound	paired	0.0807477	-0.391173	n.s.	0.0807477	-0.391173	0.0807477	-0.391173	FALSE	stable
Behavioral onTarget Mean SMR vs No_Sound	paired	0.14424	0.323372	n.s.	0.00687113	0.700044	0.144639	0.323034	TRUE	ns_to_sig
Behavioral onTarget Mean Theta vs No_Sound	paired	0.00134987	0.787383	**	3.64879e-05	1.15152	0.000808496	0.833281	FALSE	stable
Behavioral devX Mean SMR vs No_Sound	paired	0.112154	-0.353516	n.s.	0.112154	-0.353516	0.112154	-0.353516	FALSE	stable
Behavioral devX Mean Theta vs No_Sound	paired	0.0481947	-0.447268	*	0.00595929	-0.671255	0.0469267	-0.450082	FALSE	stable
Behavioral devY Mean SMR vs No_Sound	paired	0.795738	0.0558968	n.s.	0.795738	0.0558968	0.795738	0.0558968	FALSE	stable
Behavioral devY Mean Theta vs No_Sound	paired	0.241011	-0.257244	n.s.	0.488911	-0.153854	0.248719	-0.252939	FALSE	stable
Behavioral TIRE Mean SMR vs No_Sound	wilcoxon_paired	0.465411	0.204919	n.s.	0.465411	0.204919	0.465411	0.204919	FALSE	stable
Behavioral TIRE Mean Theta vs No_Sound	wilcoxon_paired	0.407556	-0.174319	n.s.	0.407556	-0.174319	0.407556	-0.174319	FALSE	stable
Behavioral RTV Mean SMR vs No_Sound	paired	0.353243	-0.202401	n.s.	0.0305455	0.507922	0.372007	-0.194486	TRUE	ns_to_sig
Behavioral RTV Mean Theta vs No_Sound	paired	0.351762	-0.203038	n.s.	0.108692	0.37638	0.370026	-0.195309	FALSE	stable
Behavioral COG_Hit Mean SMR vs No_Sound	paired	0.289735	-0.231562	n.s.	0.0547182	-0.445285	0.255322	-0.249329	FALSE	stable
Behavioral COG_Hit Mean Theta vs No_Sound	paired	0.606226	-0.111574	n.s.	0.606226	-0.111574	0.606226	-0.111574	FALSE	stable
RestingStatePower EO Cz_SMR Pre vs Post	paired	0.252567	-0.257093	n.s.	0.861928	0.0404753	0.259692	-0.253142	FALSE	stable
RestingStatePower EO Fz_Theta Pre vs Post	paired	0.0835626	-0.39743	n.s.	0.0640449	-0.482476	0.0653758	-0.425454	FALSE	stable
RestingStatePower EO Central_SMR Pre vs Post	paired	0.125793	-0.348643	n.s.	0.125793	-0.348643	0.125793	-0.348643	FALSE	stable
RestingStatePower EO Frontal_Theta Pre vs Post	paired	0.12395	-0.350456	n.s.	0.977947	-0.00661194	0.102998	-0.372848	FALSE	stable
RestingStatePower EC Cz_SMR Pre vs Post	paired	0.0493041	-0.456727	*	0.0493041	-0.456727	0.0491213	-0.457132	FALSE	stable
RestingStatePower EC Fz_Theta Pre vs Post	paired	0.0269991	-0.520799	*	0.0454434	-0.493125	0.0217373	-0.543147	FALSE	stable
RestingStatePower EC Central_SMR Pre vs Post	paired	0.0641473	-0.427586	n.s.	0.0641473	-0.427586	0.0640078	-0.427831	FALSE	stable
RestingStatePower EC Frontal_Theta Pre vs Post	paired	0.0596793	-0.435661	n.s.	0.393037	-0.206566	0.0566828	-0.441384	FALSE	stable
RestingStateGlobalFC EO Theta Pre vs Post	paired	0.158184	-0.319916	n.s.	0.311594	-0.245817	0.158934	-0.319311	FALSE	stable
RestingStateGlobalFC EO SMR Pre vs Post	paired	0.166502	-0.313328	n.s.	0.896553	-0.0330597	0.165957	-0.313752	FALSE	stable
RestingStateGlobalFC EC Theta Pre vs Post	paired	0.137931	-0.33723	n.s.	0.623785	-0.114491	0.136751	-0.338302	FALSE	stable
RestingStateGlobalFC EC SMR Pre vs Post	paired	0.0909872	-0.387508	n.s.	0.165229	-0.322726	0.0859375	-0.394176	FALSE	stable
Graph EO Theta GlobEff Pre vs Post	paired	0.316937	0.223989	n.s.	0.0552338	0.456706	0.273848	0.245527	FALSE	stable
Graph EO Theta Clustering Coefficient Pre vs Post	paired	0.424921	-0.17775	n.s.	0.424921	-0.17775	0.424921	-0.17775	FALSE	stable
Graph EO Theta Weighted Strength Pre vs Post	paired	0.158184	-0.319916	n.s.	0.311594	-0.245817	0.158934	-0.319311	FALSE	stable
Graph EO Theta Degree Heterogeneity Pre vs Post	paired	0.18013	-0.303088	n.s.	0.0591338	-0.44889	0.18013	-0.303088	FALSE	stable
Graph EO SMR GlobEff Pre vs Post	paired	0.637879	0.104294	n.s.	0.263906	0.264566	0.521115	0.142523	FALSE	stable
Graph EO SMR Clustering Coefficient Pre vs Post	paired	0.166317	-0.313472	n.s.	0.338751	-0.219437	0.167557	-0.312512	FALSE	stable
Graph EO SMR Weighted Strength Pre vs Post	paired	0.166502	-0.313328	n.s.	0.896553	-0.0330597	0.165957	-0.313752	FALSE	stable
Graph EO SMR Degree Heterogeneity Pre vs Post	paired	0.173983	-0.307627	n.s.	0.0750761	-0.446914	0.176569	-0.305702	FALSE	stable
Graph EC Theta GlobEff Pre vs Post	paired	0.227337	0.271794	n.s.	0.227337	0.271794	0.227337	0.271794	FALSE	stable
Graph EC Theta Clustering Coefficient Pre vs Post	paired	0.688015	-0.08891	n.s.	0.688015	-0.08891	0.688015	-0.08891	FALSE	stable
Graph EC Theta Weighted Strength Pre vs Post	paired	0.137931	-0.33723	n.s.	0.623785	-0.114491	0.136751	-0.338302	FALSE	stable
Graph EC Theta Degree Heterogeneity Pre vs Post	paired	0.132888	-0.341866	n.s.	0.132888	-0.341866	0.132888	-0.341866	FALSE	stable
Graph EC SMR GlobEff Pre vs Post	paired	0.0504966	0.454113	n.s.	0.0504966	0.454113	0.049421	0.456468	TRUE	ns_to_sig
Graph EC SMR Clustering Coefficient Pre vs Post	paired	0.906134	-0.0260596	n.s.	0.906134	-0.0260596	0.906134	-0.0260596	FALSE	stable
Graph EC SMR Weighted Strength Pre vs Post	paired	0.0909872	-0.387508	n.s.	0.165229	-0.322726	0.0859375	-0.394176	FALSE	stable
Graph EC SMR Degree Heterogeneity Pre vs Post	paired	0.138388	-0.336817	n.s.	0.138388	-0.336817	0.138388	-0.336817	FALSE	stable
Responder SMR BaselineFC EO Theta	independent	0.702258	-0.168163	n.s.	0.122317	0.755593	0.702258	-0.168163	FALSE	stable
Responder SMR BaselineFC EO SMR	independent	0.567439	-0.25213	n.s.	0.0648073	0.884046	0.579401	-0.244322	FALSE	stable
Responder SMR BaselineFC EC Theta	independent	0.698777	0.170237	n.s.	0.0582378	0.923153	0.520665	0.283522	FALSE	stable
Responder SMR BaselineFC EC SMR	independent	0.710765	-0.16311	n.s.	0.905394	0.0531119	0.716311	-0.159828	FALSE	stable
Responder Theta BaselineFC EO Theta	independent	0.109889	0.725481	n.s.	0.219334	0.572016	0.109889	0.725481	FALSE	stable
Responder Theta BaselineFC EO SMR	independent	0.204354	0.568955	n.s.	0.199153	0.620795	0.202199	0.57179	FALSE	stable
Responder Theta BaselineFC EC Theta	independent	0.126057	0.69229	n.s.	0.0363075	1.05604	0.118646	0.707029	TRUE	ns_to_sig
Responder Theta BaselineFC EC SMR	independent	0.600087	0.231009	n.s.	0.94673	0.0298537	0.600087	0.231009	FALSE	stable

## Sheet: Subject_Count
Subject	N_Outlier
1	2
2	0
3	0
4	0
5	12
6	0
7	1
8	14
9	0
10	3
11	5
12	11
13	1
14	0
15	0
16	0
17	0
18	3
19	0
20	1
21	0
22	9
