# Supplementary material for: Design and Experimental Investigation of a Multi-Level Heartbeat Sound Feedback-Based Neurofeedback System: Neural Mechanisms
Source: Sensors (Basel). 2026 May 18;26(10):3187. doi: 10.3390/s26103187 (PMC13210765; doi:10.3390/s26103187)
Supplement: Supplementary file 1 [file sensors-26-03187-s001.zip › Supplementary/Table_S4_Cluster.xlsx]

## Sheet: Details
Comparison	Cluster	Cluster_t	p	Freq_Hz	Time_s	N_Ch	N_Elem	Sig
SMR_Learning	Positive #1	93.5663	0.5009	12.0-15.0	-2.95--2.75	3	26	n.s.
SMR_Learning	Positive #2	89.4252	0.518496	12.0-15.0	-1.75--1.55	4	30	n.s.
SMR_Learning	Positive #3	33.3819	0.894221	12.0-15.0	-5.45--5.35	1	10	n.s.
SMR_Learning	Positive #4	14.2329	0.993401	12.0-15.0	-3.05--3.00	1	5	n.s.
SMR_Learning	Positive #5	13.4946	0.995401	12.0-15.0	-2.10--2.10	2	5	n.s.
SMR_Learning	Negative #1	-388.12	0.0565887	12.0-15.0	-1.55--0.50	8	131	n.s.
SMR_Learning	Negative #2	-272.079	0.0971806	12.0-15.0	-1.25--0.75	8	84	n.s.
SMR_Learning	Negative #3	-209.127	0.182164	12.0-15.0	-2.10--1.85	13	71	n.s.
SMR_Learning	Negative #4	-73.1883	0.613477	12.0-15.0	-3.00--2.80	2	28	n.s.
SMR_Learning	Negative #5	-27.7252	0.925415	12.0-15.0	-5.15--5.05	1	11	n.s.
Theta_Learning	Negative #1	-1891.36	0.034793	4.0-7.0	-3.00--1.05	27	694	*
Theta_Learning	Negative #2	-750.558	0.105379	4.0-7.0	-4.80--3.20	16	290	n.s.
Theta_Learning	Negative #3	-55.5892	0.487303	4.0-7.0	-1.50--1.20	1	20	n.s.
Theta_Learning	Negative #4	-30.799	0.582883	4.0-5.0	-4.95--4.55	1	13	n.s.
Theta_Learning	Negative #5	-30.5056	0.584083	5.0-7.0	-4.35--4.10	1	13	n.s.
