# Supplementary material for: Design and Experimental Investigation of a Multi-Level Heartbeat Sound Feedback-Based Neurofeedback System: Neural Mechanisms
Source: Sensors (Basel). 2026 May 18;26(10):3187. doi: 10.3390/s26103187 (PMC13210765; doi:10.3390/s26103187)
Supplement: Supplementary file 1 [file sensors-26-03187-s001.zip › Supplementary/Table_S5_ROI.xlsx]

## Sheet: ROI_tTests
Comparison	ROI	Group	N	Base_M	Task_M	Stat	p	d	Sig
Full-group SMR effect	SMR_Key_Area	All (N=22)	22	2.37011	2.37747	t(21)=0.189	0.852292	0.0401889	n.s.
Full-group Theta effect	SMR_Key_Area	All (N=22)	22	2.37011	2.34512	t(21)=-1.574	0.130481	-0.335534	n.s.
SMR responders effect	SMR_Key_Area	SMR Responders	9	2.40015	2.4976	t(8)=1.125	0.293064	0.37512	n.s.
Theta responders effect	SMR_Key_Area	Theta Responders	13	2.39748	2.35151	t(12)=-2.482	0.0288436	-0.688428	*
Two feedback conditions comparison	SMR_Key_Area	All (N=22)	22	2.37747	2.34512	t(21)=-0.906	0.375087	-0.193212	n.s.
Full-group SMR effect	Theta_Frontal	All (N=22)	22	3.11717	3.0873	t(21)=-0.383	0.705634	-0.081637	n.s.
Full-group Theta effect	Theta_Frontal	All (N=22)	22	3.11717	3.06125	t(21)=-1.496	0.149594	-0.318897	n.s.
SMR responders effect	Theta_Frontal	SMR Responders	9	3.13683	3.21211	t(8)=0.422	0.684073	0.140697	n.s.
Theta responders effect	Theta_Frontal	Theta Responders	13	3.17193	3.07434	t(12)=-1.821	0.0935753	-0.505128	n.s.
Two feedback conditions comparison	Theta_Frontal	All (N=22)	22	3.0873	3.06125	t(21)=-0.464	0.647687	-0.0988449	n.s.

## Sheet: CrossFreq_Corr
Group	N	r	p	CI_95
All	22	0.669246	0.000658965	[0.34,0.85]
Responders	13	0.816453	0.00066111	[0.48,0.94]
