# Supplementary material for: Design and Experimental Investigation of a Multi-Level Heartbeat Sound Feedback-Based Neurofeedback System: Neural Mechanisms
Source: Sensors (Basel). 2026 May 18;26(10):3187. doi: 10.3390/s26103187 (PMC13210765; doi:10.3390/s26103187)
Supplement: Supplementary file 1 [file sensors-26-03187-s001.zip › Supplementary/Table_S6_TaskFC.xlsx]

## Sheet: Theta_Band
Measure	Stat	p	ES	N
Global FC Omnibus	F(2,42)=2.379	0.105046		22
SMR FB vs No Sound FB	t(21)=-2.125	0.0455939	-0.453115	22
Theta FB vs No Sound FB	t(21)=-1.613	0.121754	-0.343813	22
Theta FB vs SMR FB	t(21)=0.568	0.576236	0.121041	22
Graph:ge	F(2,42)=0.152	0.859545		22
Graph:cc	F(2,42)=0.281	0.756788		22
Graph:str	F(2,42)=2.379	0.105046		22
Graph:deg_std	F(2,42)=3.717	0.0326306		22

## Sheet: SMR_Band
Measure	Stat	p	ES	N
Global FC Omnibus	F(2,42)=1.180	0.31728		22
SMR FB vs No Sound FB	t(21)=-1.433	0.166667	-0.30545	22
Theta FB vs No Sound FB	t(21)=-0.817	0.422867	-0.174274	22
Theta FB vs SMR FB	t(21)=0.824	0.419182	0.175685	22
Graph:ge	F(2,42)=0.645	0.529965		22
Graph:cc	F(2,42)=1.037	0.363398		22
Graph:str	F(2,42)=1.180	0.31728		22
Graph:deg_std	F(2,42)=0.381	0.685751		22
