# Supplementary material for: Design and Experimental Investigation of a Multi-Level Heartbeat Sound Feedback-Based Neurofeedback System: Neural Mechanisms
Source: Sensors (Basel). 2026 May 18;26(10):3187. doi: 10.3390/s26103187 (PMC13210765; doi:10.3390/s26103187)
Supplement: Supplementary file 1 [file sensors-26-03187-s001.zip › Supplementary/Table_S7_Behavioral.xlsx]

## Sheet: Omnibus
Metric	NS_M	NS_SD	SMR_M	SMR_SD	Th_M	Th_SD	Stat	p	Test	Sig
Hit	8.99205	0.370118	8.90227	0.497608	8.84672	0.581413	F(2,42)=1.912	0.160367	RM-ANOVA	n.s.
onTarget	5.8158	1.78132	6.38675	2.03853	7.18992	1.83548	F(2,42)=7.020	0.00234317	RM-ANOVA	**
devX	0.498541	0.12157	0.476445	0.118271	0.471779	0.116023	F(2,42)=2.854	0.0688296	RM-ANOVA	n.s.
devY	0.631885	0.111584	0.637189	0.122019	0.613718	0.0779683	F(2,42)=1.064	0.354079	RM-ANOVA	n.s.
TIRE	2.05775	0.173184	2.10227	0.128796	2.01035	0.172186	chi2(2)=2.581	0.275079	Friedman	n.s.
RTV	1.06397	0.109537	0.296492	3.81559	0.704159	1.81139	F(2,42)=0.547	0.582816	RM-ANOVA	n.s.
COG_Hit	9.79969	0.315593	9.73529	0.315255	9.77026	0.403063	F(2,42)=0.555	0.578434	RM-ANOVA	n.s.

## Sheet: Subgroup
Metric	Subgroup	N	Stat	p	ES	Test	Sig
Hit	SMR Resp	9	t(8)=-0.979	0.356349	-0.326265	paired t	n.s.
Hit	SMR NonResp	13	t(12)=-0.797	0.440811	-0.22111	paired t	n.s.
Hit	Theta Resp	13	t(12)=-1.293	0.220251	-0.358696	paired t	n.s.
Hit	Theta NonResp	9	t(8)=-1.312	0.226067	-0.437176	paired t	n.s.
onTarget	SMR Resp	9	t(8)=2.849	0.0215167	0.94962	paired t	*
onTarget	SMR NonResp	13	t(12)=0.591	0.565379	0.16396	paired t	n.s.
onTarget	Theta Resp	13	t(12)=2.230	0.0456185	0.618465	paired t	*
onTarget	Theta NonResp	9	t(8)=3.706	0.0059942	1.2352	paired t	**
devX	SMR Resp	9	t(8)=-2.192	0.0597391	-0.73065	paired t	n.s.
devX	SMR NonResp	13	t(12)=-0.266	0.79448	-0.0738763	paired t	n.s.
devX	Theta Resp	13	t(12)=-0.221	0.828728	-0.0613234	paired t	n.s.
devX	Theta NonResp	9	t(8)=-5.258	0.000765988	-1.7528	paired t	***
devY	SMR Resp	9	t(8)=0.691	0.509167	0.230305	paired t	n.s.
devY	SMR NonResp	13	t(12)=-0.245	0.81093	-0.0678281	paired t	n.s.
devY	Theta Resp	13	t(12)=-0.847	0.413642	-0.234877	paired t	n.s.
devY	Theta NonResp	9	t(8)=-0.834	0.428235	-0.278153	paired t	n.s.
TIRE	SMR Resp	9	Z=-1.260	0.207578	0.420084	Wilcoxon	n.s.
TIRE	SMR NonResp	13	Z=0.350	0.726688	0.0969436	Wilcoxon	n.s.
TIRE	Theta Resp	13	Z=0.070	0.944268	0.0193887	Wilcoxon	n.s.
TIRE	Theta NonResp	9	Z=0.889	0.37384	0.296435	Wilcoxon	n.s.
RTV	SMR Resp	9	t(8)=1.718	0.124113	0.572682	paired t	n.s.
RTV	SMR NonResp	13	t(12)=-0.971	0.350586	-0.269381	paired t	n.s.
RTV	Theta Resp	13	t(12)=0.657	0.523587	0.182217	paired t	n.s.
RTV	Theta NonResp	9	t(8)=-0.987	0.352757	-0.32885	paired t	n.s.
COG_Hit	SMR Resp	9	t(8)=-0.454	0.662152	-0.151208	paired t	n.s.
COG_Hit	SMR NonResp	13	t(12)=-1.004	0.335112	-0.278509	paired t	n.s.
COG_Hit	Theta Resp	13	t(12)=0.464	0.650754	0.128769	paired t	n.s.
COG_Hit	Theta NonResp	9	t(8)=-1.131	0.290775	-0.377037	paired t	n.s.
