# Supplementary material for: Design and Experimental Investigation of a Multi-Level Heartbeat Sound Feedback-Based Neurofeedback System: Neural Mechanisms
Source: Sensors (Basel). 2026 May 18;26(10):3187. doi: 10.3390/s26103187 (PMC13210765; doi:10.3390/s26103187)
Supplement: Supplementary file 1 [file sensors-26-03187-s001.zip › Supplementary/Table_S8_RestingPower.xlsx]

## Sheet: Power
Eye	Band	Ch_ROI	Pre_M	Post_M	Stat	p	d	N	Sig
EO	SMR	Cz	-8.59296	-9.37167	t(20)=-1.18	0.252567	-0.257093	21	n.s.
EO	Theta	Fz	1.31756	-1.52737	t(20)=-1.82	0.0835626	-0.39743	21	n.s.
EO	SMR	Central ROI	-7.33414	-8.31387	t(20)=-1.60	0.125793	-0.348643	21	n.s.
EO	Theta	Frontal ROI	-0.156243	-2.4448	t(20)=-1.61	0.12395	-0.350456	21	n.s.
EC	SMR	Cz	-5.95867	-6.81332	t(20)=-2.09	0.0493041	-0.456727	21	*
EC	Theta	Fz	1.93812	-0.343396	t(20)=-2.39	0.0269991	-0.520799	21	*
EC	SMR	Central ROI	-5.08319	-5.89574	t(20)=-1.96	0.0641473	-0.427586	21	n.s.
EC	Theta	Frontal ROI	0.696125	-1.11885	t(20)=-2.00	0.0596793	-0.435661	21	n.s.
