# Supplementary material for: Design and Experimental Investigation of a Multi-Level Heartbeat Sound Feedback-Based Neurofeedback System: Neural Mechanisms
Source: Sensors (Basel). 2026 May 18;26(10):3187. doi: 10.3390/s26103187 (PMC13210765; doi:10.3390/s26103187)
Supplement: Supplementary file 1 [file sensors-26-03187-s001.zip › Supplementary/Table_S9_RestingFC.xlsx]

## Sheet: WB_FC
Cond_Band	Measure	Pre_M	Post_M	Stat	p	ES	N
EO_Theta	Global FC	0.11212	0.0785969	t(20)=-1.466	0.158184	-0.319916	21
EO_SMR	Global FC	0.103791	0.0701123	t(20)=-1.436	0.166502	-0.313328	21
EC_Theta	Global FC	0.0944629	0.0770363	t(20)=-1.545	0.137931	-0.33723	21
EC_SMR	Global FC	0.109146	0.0920039	t(20)=-1.776	0.0909872	-0.387508	21
FzCz_EO_Theta	Fz-Cz ROI	0.149686	0.0733664	t(20)=-2.480	0.0221679	-0.541138	21
FzCz_EO_SMR	Fz-Cz ROI	0.0872086	0.0481129	t(20)=-1.483	0.153672	-0.323609	21
FzCz_EC_Theta	Fz-Cz ROI	0.0879329	0.0639739	t(20)=-1.069	0.297612	-0.23337	21
FzCz_EC_SMR	Fz-Cz ROI	0.115462	0.0841223	t(20)=-1.264	0.22063	-0.275911	21

## Sheet: GraphTheory
Cond_Band	Measure	Stat	p	ES	N	Sig
EO_Theta	GlobalEff	t(20)=1.026	0.316937	0.223989	21	n.s.
EO_Theta	ClustCoeff	t(20)=-0.815	0.424921	-0.17775	21	n.s.
EO_Theta	WtStrength	t(20)=-1.466	0.158184	-0.319916	21	n.s.
EO_Theta	DegHeterog	t(20)=-1.389	0.18013	-0.303088	21	n.s.
EO_SMR	GlobalEff	t(20)=0.478	0.637879	0.104294	21	n.s.
EO_SMR	ClustCoeff	t(20)=-1.437	0.166317	-0.313472	21	n.s.
EO_SMR	WtStrength	t(20)=-1.436	0.166502	-0.313328	21	n.s.
EO_SMR	DegHeterog	t(20)=-1.410	0.173983	-0.307627	21	n.s.
EC_Theta	GlobalEff	t(20)=1.246	0.227337	0.271794	21	n.s.
EC_Theta	ClustCoeff	t(20)=-0.407	0.688015	-0.08891	21	n.s.
EC_Theta	WtStrength	t(20)=-1.545	0.137931	-0.33723	21	n.s.
EC_Theta	DegHeterog	t(20)=-1.567	0.132888	-0.341866	21	n.s.
EC_SMR	GlobalEff	t(20)=2.081	0.0504966	0.454113	21	n.s.
EC_SMR	ClustCoeff	t(20)=-0.119	0.906134	-0.0260596	21	n.s.
EC_SMR	WtStrength	t(20)=-1.776	0.0909872	-0.387508	21	n.s.
EC_SMR	DegHeterog	t(20)=-1.543	0.138388	-0.336817	21	n.s.
